# Supplementary material for: As Verified with the Aid of Biotinylated Spermine, the Brain Cannot Take up Polyamines from the Bloodstream Leaving It Solely Dependent on Local Biosynthesis
Source: Biomolecules. 2023 Jul 13;13(7):1114. doi: 10.3390/biom13071114 (PMC10377363; doi:10.3390/biom13071114)
Supplement: Supplementary file 1 [file biomolecules-13-01114-s001.zip]

Archive with 1 entries (1 files):
- biomolecules-2435133-supplementary.pdf
